# Supplementary material for: Quantum Computing for Transport Network Optimization
Source: Entropy (Basel). 2025 Sep 13;27(9):953. doi: 10.3390/e27090953 (PMC12468647; doi:10.3390/e27090953)
Supplement: Supplementary file 1 [file entropy-27-00953-s001.zip]

Archive with 1 entries (1 files):
- entropy-3814074-supplementary.xlsx
