# Supplementary material for: Quantum Computing for Transport Network Optimization
Source: Entropy (Basel). 2025 Sep 13;27(9):953. doi: 10.3390/e27090953 (PMC12468647; doi:10.3390/e27090953)
Supplement: Supplementary file 1 [file entropy-27-00953-s001.zip › entropy-3814074-supplementary.xlsx]

## Sheet: Sheet1
time
mutate	1	2	3	4	5	6	7	8	9	10	11	12	13	14	15	16	17	18	19	20	21	22	23	24	25	26	27	28	29	30	mean/ms	Standard Deviation	time-saving ratio
CIM	0.011	0.027	0.064	0.011	0.15	0.107	0.016	0.07	0.263	0.413	0.15	0.25	0.027	0.283	0.229	0.414	0.076	0.294	0.425	0.294	0.098	0.294	0.37	0.022	0.258	0.61	0.163	0.022	0.011	0.174	0.186533	0.157407
Gurobi	1.24	1.36	1.36	1.02	2.54	1.01	1	1	1.17	1.02	1.01	1.01	2.02	1	1.17	1.1	1	1.06	1.09	1.1	1.1	1.04	1.31	1	1.09	1	1.06	1.06	1	1.02	1.17	0.32	0.84057
SA	65.41	75.48	65.17	69.14	65.9	69.71	66.15	75.88	66.37	66.31	67.4	66.19	73.87	64.5	66.94	84.9	71.19	74.12	65.84	65.89	65.02	66.49	69.48	67.05	66.34	64.49	87.01	65.33	64.41	85.23	69.57	6.26	0.997319
Tabu	84.39	69.65	72.18	69.97	71.12	72.13	69.43	75.14	89.22	68.21	61.09	86.68	97.31	77.52	59.57	64	68.19	73.41	74.31	78.59	67.79	80.2	78.32	78.27	74.58	73.37	67.19	67.46	69.36	77.03	73.86	8.01	0.997475
obj
mutate	1	2	3	4	5	6	7	8	9	10	11	12	13	14	15	16	17	18	19	20	21	22	23	24	25	26	27	28	29	30	success probability/%
CIM	-768	-768	-768	-768	-768	-768	-768	-768	-768	-768	-768	-768	-768	-768	-768	-768	-768	-768	-768	-768	-768	-768	-768	-768	-768	-768	-768	-768	-768	-768	100
Gurobi	-768	-768	-768	-768	-768	-768	-768	-768	-768	-768	-768	-768	-768	-768	-768	-768	-768	-768	-768	-768	-768	-768	-768	-768	-768	-768	-768	-768	-768	-768	100
SA	-768	-768	-768	-84	-768	-84	-768	-84	-768	-84	-84	-84	-84	-768	-84	-84	-768	-768	-768	-768	-84	-768	-84	-84	-768	-84	-768	-768	-84	-768	53.3
Tabu	-36	-36	-768	-600	-36	-672	-36	-36	-84	-600	-768	-36	-768	-84	-756	-768	-648	-36	-84	-84	-648	-84	-84	-84	-84	-648	-768	-624	-84	-36	16.7
time
split	1	2	3	4	5	6	7	8	9	10	11	12	13	14	15	16	17	18	19	20	21	22	23	24	25	26	27	28	29	30	mean/ms	Standard Deviation	time-saving ratio
CIM	2.581	1.492	1.198	5.565	2.831	1.459	3.517	2.396	2.635	0.577	1.546	2.276	2.113	2.592	0.054	2.015	1.623	0.773	4.029	-0.218	5.02	0.795	2.428	1.252	0.142	0.166	0.185	0.054	0.033	0.044	1.70577	1.49993
Gurobi	1007.37	994.13	1003.82	993.72	977.68	1011.28	993.25	1023.33	990.5	1009.15	999.67	1004.25	1017.2	995.48	1019.28	1009.2	1013.94	998.54	999.55	1012.71	977.13	968.01	1001.68	995.51	1026.44	970.64	994.18	996.39	1012.94	979.15	999.87	14.67	0.998294
SA	88.12	69.12	70.15	79.52	81.55	74.18	68.38	68.78	68.97	81.62	69.82	70.66	73.69	68.45	68.98	75.33	68.69	80.77	105.69	77.86	82.98	88.83	81.66	71.04	80.68	73.15	71.23	88.5	91.69	75.32	77.18	8.89	0.977899
Tabu	129.61	124.76	119.5	112.42	120.73	122.55	136.43	115.82	126.78	120.23	113.91	118.67	114.02	110.54	137.43	117.44	142.15	120.4	115.04	116.39	117.57	110.91	132.12	119.92	127.95	115.3	112.15	110.78	117.64	143.38	121.42	9.08	0.985952
obj
split	1	2	3	4	5	6	7	8	9	10	11	12	13	14	15	16	17	18	19	20	21	22	23	24	25	26	27	28	29	30	mean	Standard Deviation	optimality gap	coefficient of variation	success probability/%
CIM	-32990	-32991	-32995	-33018	-32994	-33018	-32995	-33002	-32991	-32996	-32987	-33000	-32996	-32979	-32986	-32982	-33018	-32992	-32994	-32996	-32974	-33013	-32980	-32994	-32970	-32982	-32990	-32990	-33005	-33013	-32994.4	12.5244	0.000715771	0.000379592	10
Gurobi	-33018	-33018	-33018	-33018	-33018	-33018	-33018	-33018	-33018	-33018	-33018	-33018	-33018	-33018	-33018	-33018	-33018	-33018	-33018	-33018	-33018	-33018	-33018	-33018	-33018	-33018	-33018	-33018	-33018	-33018	-33018	0
SA	-32972	-32969	-32964	-31982	-32995.5	-31982.5	-32002.5	-31993	-31972.5	-31972.5	-31977	-31987.5	-31985.5	-31982	-32996	-32970	-32980.5	-32963.5	-31981	-32966	-31986.5	-32000.5	-32973	-32988.5	-31987.5	-32975	-32955	-32971.5	-32944.5	-31981	-32478.6	502.252	0.016337	0.0154641	0
Tabu	-32017.5	-32996	-32975	-32980.5	-31995.5	-32985.5	-32992	-33005.5	-32980.5	-32983.5	-32975	-32976	-32982	-31991.5	-32970.5	-32985.5	-32981	-32973.5	-32996	-32973	-33000	-32019.5	-32987.5	-31994.5	-32974.5	-31994.5	-32980.5	-32970.5	-33002.5	-32964	-32786.8	399.169	0.00700275	0.0121747	0
